# Supplementary material for: Woody vegetation structure of relict Abies jaliscana forests in western Mexico: characteristics, environmental drivers and conservation implications
Source: PeerJ. 2026 Jun 12;14:e21342. doi: 10.7717/peerj.21342 (PMC13267791; doi:10.7717/peerj.21342)
Supplement: Supplemental Information 1 — Values are basal area of woody species in each site. [file peerj-14-21342-s001.xlsx]

## Sheet: Sheet1
Appendix. List of families and species of woody plants in 38 study sites of fir forest in western Jalisco, Mexico. Values are basal area of woody species in each site.
Taxa	Study sites
	B1	B2	B3	B4	B5	B6	B7	B8	J1	J2	J3	J4	J5	J6	J7	J8	J9	G1	G2	G3	G4	G5	G6	G7	G8	G9	C1	C2	C3	C4	R1	R2	R3	R4	I1	I2	I3	I4
Pinidae
Cupressaceae
Cupressus lusitanica	0	0	0	0	0	0.008	0	0	0	0	0	0	0	0	0	0	0	0	0	0	0	0	0	0	0	0	0	0	0	0	0	0	0	0	0	0	0	0
Pinaceae
Abies jaliscana	14.0911	38.9321	18.1713	42.3608	26.186	67.0356	33.4698	31.8581	38.6936	39.6586	58.6831	72.1095	23.1065	76.5364	76.8498	41.6718	67.4942	17.8006	43.5413	38.6762	52.1257	78.5935	46.1941	16.3971	88.6882	64.5923	9.1731	25.496	21.382	30.5338	84.6455	66.5768	56.3475	49.7592	12.2894	28.6747	37.4801	31.1239
Pinus devoniana	0	0	0	0	0	0	0	0	0	0	0	2.61482	0	0	0	0	0	0	0	0	0	0	0	0	0	0	0	0	0	0	0	0	0	0	0	0	0	0
Pinus douglasiana	0	0	0	0	0.384846	0	0	0	0	0.305226	0.0025282	0	0	0	0	0	0	0	1.10029	0.188575	0	0	0	0	0	0	0	0	0	0	0	0	0	0	0	0	0	0
Pinus herrerae	0	0	0	0	0	0	0	0	0	0	0	0	0	0	0	0	0	0	0	0	0	1.80309	0	0	0	0	6.42664	0	0	0	0	0	0	0	0	0	0	0
Pinus leiophylla	0	0	0	0	0	0	0	0	3.90363	0	0	0	0	0	0	2.78421	0	0	0	0	0	0	0	0	0	0	0	0	0	0	0	0	0	0	0	0	0	0
Pinus montezumae	0	0	0	0	0	0	0	0	0	0	0	0	0	0	9.40769	0	6.12396	0	0	0	0	0	0	0	0	0	0	0	0	0	12.0379	0	0	0	0	0	0	0
Pinus oocarpa	0	0	0	0	0	0	0	0	6.97455	0	0	0	0	0	0	0	0	0	0	0	0	0	0	0	0	0	0	0	0	0	0	0	0	0	0	0	0	0
Pinus pseudostrobus	0	0	0	0	0	0.215584	0	5.78938	8.20384	0	0	0	5.28103	0	0	2.82744	0	0	0	0	0	0	17.8529	0	4.04212	1.34853	9.7918	3.57848	0	0	0	0	0	0	0	0	0	0
Pinus strobiformis	0	0	0	0	0	0	0	0	0	0	0	0	0	0	0	0	0	0	0	0	0	0	0	0	0	0	1.2647	0	0	0	0	0	0	0	0	0	0	0
Podocarpaceae
Podocarpus matudae	0	0	0	0	0	0	0	0	0	0	0	0	0	0	0	0	0	0.00962115	0.0430085	0	7.16138	0	0	0	0	0	0	0	0	0	0	0	0	0	0	0	0	0
Magnolids
Lauraceae
Litsea glaucescens	0	0	0	0	0	0	0	0	0	0	0	0	0	0	0	0	0	0.0462208	0	0	0	0	0	0	0	0	0	0	0	0.011514	0	0	0	0	0	0	0	0
Persea hintonii	0	0	0	0	0	0	0	0	0.0132261	0	0	0	0	0	0	0	0	0	2.32332	0	0.911229	0	0.375225	0	0	0	0	0	0	0	0	0	0	0	0	0	0.07854	0.731152
Magnoliaceae
Magnolia iltisiana	0	0	0	0	0	0	0	0	0	0	0	0	0	0	0	0	0	0	0	0	0	0	0	0	0	0	0	0	0	0	0	0	0	0	4.24214	0	2.12372	0
Magnolia pacifica	34.0475	0	0	0	0	0	0	0	0	0	0	0	0	0	0	0	0	0	0	0	0	0	0	0	0	0	0	0	0	0	0	0	0	0	0	0	0	0
Eudicots
Anacardiaceae
Toxicodendron radicans	0	0	0	0.0230436	0	0	0	0	0	0	0	0	0	0	0	0.00962115	0	0	0	0	0.0479173	0	0	0	0	0	0	0	0	0	0	0	0	0	0	0	0	0
Araliaceae
Dendropanax arboreus	0	0	0	0	0	0	0	0	0	0	0	0	0	0	0	0	0	0	0	0	0	0	0	0	0	0	0	0	0	0	0	0	0	0	0	0	0.994858	0
Oreopanax xalapensis	0	0	0.0107521	0	0	0.0282744	0	0	0	0.0314867	0	0.00490875	0.0070686	0	0	0	0	0	0	0	0	0	0	0	0	0	0	0	0	0	0	0	0	0	0.0159043	0	0	0.415477
Asteraceae
Ageratina areolaris	0	0.0292562	0.0080425	0.0498572	0	0	0	0	0	0.0225096	0	0	0	0	0	0	0	0	0	0	0	0	0	0	0	0	0	0	0	0	0	0	0	0	0.0459459	0	0	0
Ageratina lasioneura	0	0	0	0	0	0	0	0	0	0	0	0	0	0	0	0	0	0	0	0	0	0	0	0	0	0	0	0	0.00572557	0	0	0	0	0	0	0	0	0
Ageratina mairetiana	0	0	0	0	0	0	0	0	0	0	0	0	0	0	0	0	0	0	0	0	0	0	0	0.0950334	0	0	0	0	0	0	0	0	0	0	0	0	0	0
Desmodium sumichrastii	0	0	0	0	0	0	0	0	0	0	0	0	0	0	0	0	0	0	0	0	0	0	0	0	0	0	0	0.310382	0.0552529	0.0257218	0	0	0	0	0	0	0	0
Perymenium alticola	0	0	0	0	0	0	0	0	0	0	0	0	0	0	0	0	0	0	0	0	0	0	0	0	0	0	0	0	0.0102181	0	0	0	0	0	0	0	0	0
Roldana angulifolia	0.0339528	0.0805035	0.0436682	0.0233185	0	0	0.0573342	0.104725	0	0	0	0	0	0	0	0	0	0.0053093	0	0	0	0	0	0	0	0	0	0.0137681	0.00660521	0	0	0	0	0	0	0	0	0
Rumfordia floribunda	0	0.0286671	0.0070686	0	0	0	0	0.00490875	0	0	0	0	0	0	0	0	0	0	0	0	0.0340392	0.148904	0	0.0125664	0	0	0	0.0119773	0.0306542	0	0	0	0	0	0	0	0	0
Telanthophora jaliscana	0	0	0	0	0.0070686	0	0	0	0	0	0	0	0.0801029	0	0	0	0.261483	0	0	0	0	0	0	0	0	0	0	0	0	0	0	0	0	0	0	0	0	0
Verbesina fastigiata	0.0306385	0	0	0	0	0	0	0	0	0	0	0	0	0	0	0	0	0	0	0	0	0	0	0	0	0	0	0	0	0	0	0	0	0	0	0	0	0
Aquifoliaceae
Ilex brandegeana	0.0107521	0	0	0	0	0	0	0	0.0226902	0	0	0	0.0070686	0	0	0	0	0	0	0	0	0	0	0	0	0	0	0	0	0	0	0	0	0	0	0	0	0
Ilex dugesii	0	0	0.561278	0	0	0	0	0	0	0	0	0	0	0	0	0	0	0	0	0	0	0	0	0	0	0	0	0	0	0	0	0	0	0	0	0	0	0
Ilex tolucana	0	0	0	0	0	0	0	0	0	0	0	0.176715	0	0	0	0	0	0	0	0	0	0	0	0	0	0	0	0	0	0	0	0	0	0	0	0	0	0
Berberidaceae
Berberis hemsleyi	0	0.0347539	0	0	0	0	0	0	0	0	0	0	0	0	0	0	0	0	0	0	0	0	0	0	0	0	0	0	0	0	0	0	0	0	0	0	0	0
Betulaceae
Carpinus caroliniana	16.8156	0	0	0	0	0	0	0	0	0	0	0	0	0	0	0	0	4.51139	0	0	0	0	0	0	0	0	0	0	0	0	0	0	0	0	0.188692	0	0	0
Ostrya virginiana	0.210872	0.337918	0.105683	0.909635	0.0698221	0	5.7088	0	0	0	0	0	7.96239	0	0	0	0	0.0587715	0	0	1.17629	0	0	0	0	0	0.680156	0.273657	0	0	0	3.73929	0	0	5.18187	0	0	2.66879
Celastraceae
Zinowiewia concinna	0.397609	0	0	0	0	0	0	0	0	0	0	0	0	0	0	0	0	0	0	0	0	0	0	0	0	0	0	0	0	0	0	0	0	0	7.37913	0	0	0
Clethraceae
Clethra fragans	0.0636174	0.265072	3.44312	0	0	0	0	0	0	0	0	0	0	0	0	0	0	0.689008	0	0	0	0	0	0	0	0	0	0	0	0	0	0	0	0	0	0	0	0
Clethra hartwegii	1.39855	0	0	4.7671	3.44162	0	5.02875	0	0.478796	1.04251	0	1.50041	5.15182	0	0	0	0	0	0	6.88086	0	0	0	2.11556	0	0	0	4.92052	0.475591	1.78037	0	0	0	0	10.8219	0	0	0
Clusiaceae
Clusia salvinii	0	0	0	0	0	0	0	0	0	0	0	0	0	0	0	0	0	0.138042	0	0	0	0	0	0	0	0	0	0	0	0	0	0	0	0	0.182126	0	0	0
Cornaceae
Cornus disciflora	0	0	0	0.58495	0	0.014522	2.72289	0	1.59443	0.0887502	0	0	0	0	0	0	0	1.85508	0.143139	0	0	0	0	0	0	0	0	0	0	0	0	4.16262	0	0	0.730618	0	29.8061	3.85042
Cornus excelsa	0	0	0	0	0	0	0	0	0	0	0.0125664	0	0	0	0	0	0	0	0	0	0	0	0	0	0	0	0	0	0	0	0	0	0	0	0	0	0	0
Ericaceae
Arbutus tesellata	0	0	0	0	0	0	0	0	0	0	0.0311725	0	0	1.32026	0	0	0	0	0	0	0	0	0	0	0	0	0	0	0	0	0	0	0	0	0	0	0	0
Arbutus xalapensis	0	0	2.22624	3.15279	0.213825	0	0	5.25279	3.19633	0.243859	0.456718	0.754769	0.551547	1.06319	0	4.30085	0	0	0	0	0	0	0	0	0	0	0.974092	3.64287	2.16624	0	5.90377	0	0	0	0	3.88152	0	0
Euphorbiaceae
Euphorbia schlechtendalii	0.0444222	0.0162499	0	0.0858756	0	0	0	0	0	0	0	0	0	0	0	0	0	0	0	0.0343612	0	0.173778	0	0	0	0.0861977	0	0	0	0	0	0	0	0	0	0	0.0451605	0
Fabaceae
Inga hintonii	0.0573185	0	0	0	0	0	0	0	0	0	0	0	0	0	0	0	0	0.0420425	0	0	0	0	0	0	0	0	0	0	0	0	0	0	0	0	0	0	0	0
Senna multifoliolata	0	0	0	0	0	0	0	0	0	0	0	0	0	0	0	0	0	0	0	0	0	0	0	0	0	0.0341649	0	0	0	0	0	0	0	0	0	0	0	0
Fagaceae
Quercus acutifolia	0	0	0	0	0	0	0	0	0	0	0	0	0	0	0	0	0	0.0666726	0	0	0	0	2.73398	0	0	0	0	0	0	0	0	0	0	0	3.4803	0	0	0
Quercus calophylla	0	0.201062	2.17338	4.92871	0	0	0	0	0.0198313	0	0	0	0	0.0070686	0	0	0.0629027	0	0	0	4.95144	0	0	8.02757	0	0	0	0	0	0	13.8188	0	0	0	0	0	0	0
Quercus castanea	0	0	0	0	0	0	0	0	6.22743	8.03433	2.67578	0	2.46301	0.523469	0	0.16513	1.54816	0	0	0	0	0	0	0	0	0	0	0	0	0	0	0	0	0	0	0	0	0
Quercus crassifolia	0	0	0	0	0	0.0331832	0	0	0	0	0	0	0	0	0	0	0	0	0	0	0	0	0	0	0	0	0	0	0	0	0	0	0	0	0	0	0	0
Quercus excelsa	0.0053093	6.50562	13.392	0	0	0	0	0	0	0	0	0	0	0	0	0	0	0	4.28923	0	0	0	0	0	0	0	0	0	0	0	0	0	0	0	6.69338	0	0	0
Quercus laurina	0	0	0	0	0	0	0	6.65081	0	0	0	0	0	0	0	0	0	0	0	0	0	0	0	0	0	0	0	9.56552	0	5.28971	0	0	0	0	0	0	0	0.0284707
Quercus martinezii	0	0	0	5.49958	1.77358	0	0	0	0	0	0	0	0	0	0	0	0	0	0	0	0	0	0	3.92718	0	5.47502	0	0	0	0	0	7.23825	0	3.10174	0	0	0.181459	10.0749
Quercus nixoniana	0.03023	0	0	0	0	0	0.07854	0	0	0	0	0	0	0	0	0	0	0	0	0	0	0	0	0	0	11.8112	0	0	0	0	0	0	0	0	0	0	0	0
Quercus obtusata	0	0	0	0	0	0.257423	0	0.16513	2.3454	4.70837	5.39618	0.726691	0	0.314356	0.212129	11.8383	1.15338	0	0	0	0	0	0	0	0	0	0	0	0	0	11.5783	0	0	0	0	23.3329	0	0
Quercus rugosa	0	0	0.0985206	0	0.510706	0	0	1.68272	0	0	0	0	0	0	0	0	0	0	0	0	0	0	0	0	0	0	0	0	0	0	0	0	0	0	0	0	0	0
Quercus scytophylla	1.10447	0	0	0	0.201062	0	6.96059	7.64776	0	0.330064	0	0	0	0	0	0	3.18691	0	0	0	0	0	0	0	0	0	0.844925	10.7697	20.5998	13.1911	0	0	0	0	0	0	0	0
Quercus salicifolia	0	0	0	0	0	0	0	0	0	0	0	0	0	0	0	0	0	0.0264209	0.0168547	0	0	0	0	0	0	0	0	0	0	0	0	0	0	0	0	0	0	0
Garryaceae
Garrya laurifolia	0	0	0	0	0	0	0	0	0	0	0	0	0	0	0	0	0	0	0	0	0	0	0	0	0	0	0	0	0	0.20594	0	0	0	0	0	0	0	0
Garrya longifolia	0	0	0	0	0	0.15232	0	0	0	0	0	0.0159044	0	0	0	0.0528103	0	0	0	0	0	0	0	0	0	0	0	0	0	0	0	0	0	0	0	0	0	0
Grossulariaceae
Ribes sp.	0	0	0	0	0	0.00962115	0	0	0	0	0	0	0	0	0	0	0	0	0	0	0	0	0	0	0	0	0	0	0	0	0	0	0	0	0	0	0	0
Juglandaceae
Juglans major	0	0	0	0	0	0	0	0	0	0	0	0	0	0	0	0	0	1.09859	0	0	0	0	0	0	0	0	0	0	0	0	0	0	0	0	0	0	0	0
Malvaceae
Tilia americana var. mexicana	0	0	0	0	0	0	0	0	0	0	0	0	0	0	0	0	0	0	0	0	0	0	0	0	0	0	0	0	0	0.496514	0	0	0	0	0	0	0	0
Melastomataceae
Conostegia volcanalis	0	0	0	0	0	0	0	0	0	0	0	0	0	0	0	0	0	0.034212	0	0	0	0.0208131	0.0333795	0	0	0	0	0	0	0	0	0	0	0	0	0	0	0
Leandra subseriata	0.035343	0	0	0	0	0	0	0	0	0	0	0	0	0	0	0	0	0.00490875	0	0	0	0	0	0	0	0	0	0	0	0	0	0	0	0	0.327308	0	0.0384846	0
Miconia albicans	0	0.0282744	0.210621	0	0	0	0	0	0	0	0	0	0	0	0	0	0	0	0	0	0	0	0	0	0	0	0	0	0	0	0	0	0	0	0	0	0	0
Tibouchina sp.	0	0	0	0	0	0	0	0	0	0	0	0	0	0	0	0	0	0	0.03927	0	0	0	0	0	0	0	0	0	0	0	0	0	0	0	0	0	0	0
Myrtaceae
Eugenia culminicola	0.0282744	0.0410686	0	0	0	0	0	0	0	0	0	0	0	0	0	0	0	0	0	0	0	0	0	0	0	0	0	0	0	0	0	0	0	0	0	0	0	0
Eugenia sp.	0	0	0	0	0	0	0	0	0	0	0	0	0	0	0	0	0	0.209796	0	0	0	0	0	0	0	0	0	0	0	0	0	0	0	0	0.0237584	0	0	0
Oleaceae
Fraxinus uhdei	0	0	0	0	0	0.045404	0	0	0	0	0	0	0	0	0	0.0567451	0	0	0.00490875	0	0	0	0	0	0	0	0	0	0	0	0	0	0	0	0	0	0	0
Onagraceae
Fuchsia encliandra	0	0	0	0	0	0	0	0	0	0	0	0	0	0	0	0	0	0	0	0	0.0148048	0	0	0	0	0	0	0	0	0.0119459	0	0	0	0	0	0	0	0
Fuchsia thymifolia	0.00962115	0	0	0	0	0	0	0	0	0	0	0	0	0	0	0	0	0	0	0	0	0	0	0	0	0	0	0	0	0	0	0	0	0	0	0	0	0
Pentaphylacaceae
Cleyera integrifolia	0	0.019635	0	0	0	0	0	0	0.404732	0.299017	0.0535093	0.0080425	0.388969	0	0	0	0	0	0	0	3.98133	0	0	0.888539	0	0	0	0	0	0	0	1.18438	0	0	0	0	0	1.02887
Symplococarpon purpusii	1.02541	0	0	0	0	0	0	0	0	0	0	0	0	0	0	0	0	3.25652	0	0	0	0	0	0	0	0	0	0	0	0	0	0	0	0	0	0	0	0
Ternstroemia lineata	0	0.0528181	0.0309762	1.43662	0	0	0.615754	3.02783	0	0.00490875	0	0.173573	0.754879	0	0	0	0	0	0	0	0	0	0	0	0	0	0.304806	0.119836	0	0.933738	1.09496	3.09799	5.90101	2.5586	0	0	0	0
Picramniaceae
Picramnia guerrerensis	0	0	0	0	0	0	0	0	0	0	0	0	0	0	0	0	0	0.372146	0	0	0	0	0	0	0	0	0	0	0	0	0	0	0	0	0.186532	0	0	0
Primulaceae
Myrsine coriacea	0.134225	0	0	0	0	0	0	0	0	0	0	0	0	0	0	0	0	0	0	0	0	0	0	0	0	0	0	0	0	0	0	0	0	0	0	0	0	0
Myrsine juergensenii	0	0	0	0	0	0	0	0	0.050674	0.238424	0	0	0.0441787	0	0	0	0	0	0	0	0	0	0	0	0	0	0	0	0	0	0	0	0	0	0	0	0	0
Parathesis ferruginea	0	0	0	0	0	0	0	0	0	0	0	0	0	0	0	0	0	0	0.0439353	0	0	0.070309	0	0	0	0	0	0	0	0	0	0	0	0	0	0	0	0
Rosaceae
Crataegus mexicana	0	0	0	0	0	0.0221876	0	0	0	0	0.610217	0	0	0.0699006	0	0	0.0270963	0	0	0	0	0.0251328	0	0	0.0322014	0	0	0	0	0	0	0	0	0	0	0	0	0
Prunus cortapico	0	0.00615754	0	0	0	0	0	0	0	0	0	0	0	0	0	0	0	0	0	0	0	0	0	0	0	0	0	0	0	0	0	0	0	0	0	0	0	0
Prunus serotina subsp. capuli	0	0	0	0	0	0.0236013	0	0	0.0214021	0.132733	0.0237584	0	0	0	0	0	1.22542	0	0	0	0	0	0	0	0	0	0	0	0	0	0	0	0	0	5.86104	0	0	0
Rubiaceae
Arachnothryx manantlanensis	0	0	0	0	0	0	0	0	0	0	0	0	0	0	0	0	0	0	0	0	0	0	0	0	0	0	0	0	0	0	0	0	0	0	0.150797	0	0	0
Glossostipula concinna	0.335303	0	0.197489	0	0	0	0	0	0	0	0	0	0	0	0	0	0	0	0	0	0	0	0	0	0	0	0	0	0	0	0	0	0	0	0	0	0	0
Rutaceae
Zanthoxylum sp.	0	0	0	0	0	0	0	0	0	0	0	0	0	0	0	0	0	0	0.00490875	0	0	0	0	0	0	0	0	0	0	0	0	0	0	0	0	0	0	0
Sabiaceae
Meliosma dentata	0	0	0	0	0	0	0	3.66193	0.0292247	0.0255176	0	0.0636174	0.03927	0	0	0	0	0	0	0	0	0	0	0	0	0	0	0	0	0	0	0	0	0	1.27254	0	5.56476	0
Sapindaceae
Acer binzayedii	0	0	0	0	0	0	0	0	0	0	0	0	0	0	0	0	0	12.1074	0	0	0	0	0	0	0	0	0	0	0	0	0	0	0	0	0	0	0	0
Solanaceae
Cestrum sp	0	0	0	0	0	0	0	0	0	0	0	0	0	0	0	0	0	0.0166897	0	0	0	0	0	0	0	0	0	0	0	0	0	0	0	0	0	0	0	0
Cestrum terminale	0	0	0	0.0141372	0	0	0	0	0	0	0	0	0	0	0	0	0	0	0	0	0	0	0	0.0101788	0	0	0	0	0	0	0	0	0	0.0125664	0	0	0	0.0070686
Solanum nigricans	0	0	0	0	0	0	0	0	0	0	0	0	0	0	0.014522	0	0	0	0	0	0	0	0	0	0	0	0	0	0	0	0	0	0	0	0	0	0	0
Styracaceae
Styrax argenteus	0	0	0	0	0	0	0	0	1.87792	1.84373	0.484725	1.21701	0.568954	0.212207	0.456247	0.624856	0.448518	0	0	0	0	1.82467	0	0	0	0	0	1.17012	0	0	0	0	0	0	0	0	0	0
Styrax radians	1.28169	0.749735	0.847517	1.20272	0.102997	0	0.448723	0.216181	0	0	0	0	0	0	0	0	0	0.00660521	0	0	0	0	0	0	0	0	0	0	0	0	0	0	0	0	0	0	0	0
Symplocaceae
Symplocos citrea	3.51711	0	0	0	0	0	0	0	0.106626	1.00348	0.119287	0.558467	7.96364	0.143139	0	0	0	0.599174	2.41171	0	0.0580882	0	0.0159043	1.18269	3.31436	0.00490875	0.0594469	0	0	0	1.32026	3.01235	0	2.22671	0	0	0	4.69275
Verbenaceae
Lippia umbellata	0	0	0	0	0	0	0	0.078807	0	0	0	0	0	0	0	0	0	0	0	0	0	0	0.0239547	0	0	0.0070686	0	0.0208052	0	0	0	0.143139	0	0	0	0	0	0
Vitaceae
Vitis blancoi	0	0	0	0	0	0	0	0	0	0	0	0	0	0	0	0	0	0	0	0	0	0	0	0.0132026	0	0	0	0	0	0	0	0	0	0	0	0	0	0
Vitis tiliifolia	0	0	0	0	0	0	0	0	0	0	0	0	0	0	0	0	0	0	0	0	0	0	0	0	0	0	0	0	0	0	0	0	0.19203	0	0	0	0	0
Salicaceae
Xylosma ciliatifolia	0.0539805	0.574324	0.0174751	0	0	0.0795218	0	0	0	0	0	0	0	0	0	0	0	0	0.0712672	0	0	0	0	0	0	0	0	0	0	0	0	0	0	0	0	0	0	0
Xylosma flexuosa	2.69706	0	0	0.198015	0	0	0	0	0	0	0	0	0	0	0	0	0	0	0	0	0	0.0337722	0	0.0356415	0.019635	0	0	0	0	0	0	0	0	0	0	0	0	0
Family unknown
Morfoespecie 1	0	0.019635	0	0	0	0	0	0	0	0	0	0	0	0	0	0	0	0	0	0	0	0	0	0	0	0	0	0	0	0	0	0	0	0	0	0	0	0
Morfoespecie 2	0	0	0	0	0	0	0	0	0	0	0	0	0	0	0	0	0	0	0	0	0	0	0	0	0	0	0	0	0	0	0	0	0	0.53093	0	0	0	0

## Sheet: Hoja1
Taxa	Study sites
	G1	G2	G3	G4	G5	G6	G7	G8	G9	C1	C2	C3	C4	R1	R2	R3	R4	I1	I2	I3	I4
Pinidae
Cupressaceae
Cupressus lusitanica	0	0	0	0	0	0	0	0	0	0	0	0	0	0	0	0	0	0	0	0	0
Pinaceae
Abies jaliscana	17.8006	43.5413	38.6762	52.1257	78.5935	46.1941	16.3971	88.6882	64.5923	9.1731	25.496	21.382	30.5338	84.6455	66.5768	56.3475	49.7592	12.2894	28.6747	37.4801	31.1239
Pinus devoniana	0	0	0	0	0	0	0	0	0	0	0	0	0	0	0	0	0	0	0	0	0
Pinus douglasiana	0	1.10029	0.188575	0	0	0	0	0	0	0	0	0	0	0	0	0	0	0	0	0	0
Pinus herrerae	0	0	0	0	1.80309	0	0	0	0	6.42664	0	0	0	0	0	0	0	0	0	0	0
Pinus leiophylla	0	0	0	0	0	0	0	0	0	0	0	0	0	0	0	0	0	0	0	0	0
Pinus montezumae	0	0	0	0	0	0	0	0	0	0	0	0	0	12.0379	0	0	0	0	0	0	0
Pinus oocarpa	0	0	0	0	0	0	0	0	0	0	0	0	0	0	0	0	0	0	0	0	0
Pinus pseudostrobus	0	0	0	0	0	17.8529	0	4.04212	1.34853	9.7918	3.57848	0	0	0	0	0	0	0	0	0	0
Pinus strobiformis	0	0	0	0	0	0	0	0	0	1.2647	0	0	0	0	0	0	0	0	0	0	0
Podocarpaceae
Podocarpus matudae	0.00962115	0.0430085	0	7.16138	0	0	0	0	0	0	0	0	0	0	0	0	0	0	0	0	0
Magnolids
Lauraceae
Litsea glaucescens	0.0462208	0	0	0	0	0	0	0	0	0	0	0	0.011514	0	0	0	0	0	0	0	0
Persea hintonii	0	2.32332	0	0.911229	0	0.375225	0	0	0	0	0	0	0	0	0	0	0	0	0	0.07854	0.731152
Magnoliaceae
Magnolia iltisiana	0	0	0	0	0	0	0	0	0	0	0	0	0	0	0	0	0	4.24214	0	2.12372	0
Magnolia pacifica	0	0	0	0	0	0	0	0	0	0	0	0	0	0	0	0	0	0	0	0	0
Eudicots
Anacardiaceae
Toxicodendron radicans	0	0	0	0.0479173	0	0	0	0	0	0	0	0	0	0	0	0	0	0	0	0	0
Araliaceae
Dendropanax arboreus	0	0	0	0	0	0	0	0	0	0	0	0	0	0	0	0	0	0	0	0.994858	0
Oreopanax xalapensis	0	0	0	0	0	0	0	0	0	0	0	0	0	0	0	0	0	0.0159043	0	0	0.415477
Asteraceae
Ageratina areolaris	0	0	0	0	0	0	0	0	0	0	0	0	0	0	0	0	0	0.0459459	0	0	0
Ageratina lasioneura	0	0	0	0	0	0	0	0	0	0	0	0.00572557	0	0	0	0	0	0	0	0	0
Ageratina mairetiana	0	0	0	0	0	0	0.0950334	0	0	0	0	0	0	0	0	0	0	0	0	0	0
Desmodium sumichrastii	0	0	0	0	0	0	0	0	0	0	0.310382	0.0552529	0.0257218	0	0	0	0	0	0	0	0
Perymenium alticola	0	0	0	0	0	0	0	0	0	0	0	0.0102181	0	0	0	0	0	0	0	0	0
Roldana angulifolia	0.0053093	0	0	0	0	0	0	0	0	0	0.0137681	0.00660521	0	0	0	0	0	0	0	0	0
Rumfordia floribunda	0	0	0	0.0340392	0.148904	0	0.0125664	0	0	0	0.0119773	0.0306542	0	0	0	0	0	0	0	0	0
Telanthophora jaliscana	0	0	0	0	0	0	0	0	0	0	0	0	0	0	0	0	0	0	0	0	0
Verbesina fastigiata	0	0	0	0	0	0	0	0	0	0	0	0	0	0	0	0	0	0	0	0	0
Aquifoliaceae
Ilex brandegeana	0	0	0	0	0	0	0	0	0	0	0	0	0	0	0	0	0	0	0	0	0
Ilex dugesii	0	0	0	0	0	0	0	0	0	0	0	0	0	0	0	0	0	0	0	0	0
Ilex tolucana	0	0	0	0	0	0	0	0	0	0	0	0	0	0	0	0	0	0	0	0	0
Berberidaceae
Berberis hemsleyi	0	0	0	0	0	0	0	0	0	0	0	0	0	0	0	0	0	0	0	0	0
Betulaceae
Carpinus caroliniana	4.51139	0	0	0	0	0	0	0	0	0	0	0	0	0	0	0	0	0.188692	0	0	0
Ostrya virginiana	0.0587715	0	0	1.17629	0	0	0	0	0	0.680156	0.273657	0	0	0	3.73929	0	0	5.18187	0	0	2.66879
Celastraceae
Zinowiewia concinna	0	0	0	0	0	0	0	0	0	0	0	0	0	0	0	0	0	7.37913	0	0	0
Clethraceae
Clethra fragans	0.689008	0	0	0	0	0	0	0	0	0	0	0	0	0	0	0	0	0	0	0	0
Clethra hartwegii	0	0	6.88086	0	0	0	2.11556	0	0	0	4.92052	0.475591	1.78037	0	0	0	0	10.8219	0	0	0
Clusiaceae
Clusia salvinii	0.138042	0	0	0	0	0	0	0	0	0	0	0	0	0	0	0	0	0.182126	0	0	0
Cornaceae
Cornus disciflora	1.85508	0.143139	0	0	0	0	0	0	0	0	0	0	0	0	4.16262	0	0	0.730618	0	29.8061	3.85042
Cornus excelsa	0	0	0	0	0	0	0	0	0	0	0	0	0	0	0	0	0	0	0	0	0
Ericaceae
Arbutus tesellata	0	0	0	0	0	0	0	0	0	0	0	0	0	0	0	0	0	0	0	0	0
Arbutus xalapensis	0	0	0	0	0	0	0	0	0	0.974092	3.64287	2.16624	0	5.90377	0	0	0	0	3.88152	0	0
Euphorbiaceae
Euphorbia schlechtendalii	0	0	0.0343612	0	0.173778	0	0	0	0.0861977	0	0	0	0	0	0	0	0	0	0	0.0451605	0
Fabaceae
Inga hintonii	0.0420425	0	0	0	0	0	0	0	0	0	0	0	0	0	0	0	0	0	0	0	0
Senna multifoliolata	0	0	0	0	0	0	0	0	0.0341649	0	0	0	0	0	0	0	0	0	0	0	0
Fagaceae
Quercus acutifolia	0.0666726	0	0	0	0	2.73398	0	0	0	0	0	0	0	0	0	0	0	3.4803	0	0	0
Quercus calophylla	0	0	0	4.95144	0	0	8.02757	0	0	0	0	0	0	13.8188	0	0	0	0	0	0	0
Quercus castanea	0	0	0	0	0	0	0	0	0	0	0	0	0	0	0	0	0	0	0	0	0
Quercus crassifolia	0	0	0	0	0	0	0	0	0	0	0	0	0	0	0	0	0	0	0	0	0
Quercus excelsa	0	4.28923	0	0	0	0	0	0	0	0	0	0	0	0	0	0	0	6.69338	0	0	0
Quercus laurina	0	0	0	0	0	0	0	0	0	0	9.56552	0	5.28971	0	0	0	0	0	0	0	0.0284707
Quercus martinezii	0	0	0	0	0	0	3.92718	0	5.47502	0	0	0	0	0	7.23825	0	3.10174	0	0	0.181459	10.0749
Quercus nixoniana	0	0	0	0	0	0	0	0	11.8112	0	0	0	0	0	0	0	0	0	0	0	0
Quercus obtusata	0	0	0	0	0	0	0	0	0	0	0	0	0	11.5783	0	0	0	0	23.3329	0	0
Quercus rugosa	0	0	0	0	0	0	0	0	0	0	0	0	0	0	0	0	0	0	0	0	0
Quercus scytophylla	0	0	0	0	0	0	0	0	0	0.844925	10.7697	20.5998	13.1911	0	0	0	0	0	0	0	0
Quercus salicifolia	0.0264209	0.0168547	0	0	0	0	0	0	0	0	0	0	0	0	0	0	0	0	0	0	0
Garryaceae
Garrya laurifolia	0	0	0	0	0	0	0	0	0	0	0	0	0.20594	0	0	0	0	0	0	0	0
Garrya longifolia	0	0	0	0	0	0	0	0	0	0	0	0	0	0	0	0	0	0	0	0	0
Grossulariaceae
Ribes sp.	0	0	0	0	0	0	0	0	0	0	0	0	0	0	0	0	0	0	0	0	0
Juglandaceae
Juglans major	1.09859	0	0	0	0	0	0	0	0	0	0	0	0	0	0	0	0	0	0	0	0
Malvaceae
Tilia americana var. mexicana	0	0	0	0	0	0	0	0	0	0	0	0	0.496514	0	0	0	0	0	0	0	0
Melastomataceae
Conostegia volcanalis	0.034212	0	0	0	0.0208131	0.0333795	0	0	0	0	0	0	0	0	0	0	0	0	0	0	0
Leandra subseriata	0.00490875	0	0	0	0	0	0	0	0	0	0	0	0	0	0	0	0	0.327308	0	0.0384846	0
Miconia albicans	0	0	0	0	0	0	0	0	0	0	0	0	0	0	0	0	0	0	0	0	0
Tibouchina sp.	0	0.03927	0	0	0	0	0	0	0	0	0	0	0	0	0	0	0	0	0	0	0
Myrtaceae
Eugenia culminicola	0	0	0	0	0	0	0	0	0	0	0	0	0	0	0	0	0	0	0	0	0
Eugenia sp.	0.209796	0	0	0	0	0	0	0	0	0	0	0	0	0	0	0	0	0.0237584	0	0	0
Oleaceae
Fraxinus uhdei	0	0.00490875	0	0	0	0	0	0	0	0	0	0	0	0	0	0	0	0	0	0	0
Onagraceae
Fuchsia encliandra	0	0	0	0.0148048	0	0	0	0	0	0	0	0	0.0119459	0	0	0	0	0	0	0	0
Fuchsia thymifolia	0	0	0	0	0	0	0	0	0	0	0	0	0	0	0	0	0	0	0	0	0
Pentaphylacaceae
Cleyera integrifolia	0	0	0	3.98133	0	0	0.888539	0	0	0	0	0	0	0	1.18438	0	0	0	0	0	1.02887
Symplococarpon purpusii	3.25652	0	0	0	0	0	0	0	0	0	0	0	0	0	0	0	0	0	0	0	0
Ternstroemia lineata	0	0	0	0	0	0	0	0	0	0.304806	0.119836	0	0.933738	1.09496	3.09799	5.90101	2.5586	0	0	0	0
Picramniaceae
Picramnia guerrerensis	0.372146	0	0	0	0	0	0	0	0	0	0	0	0	0	0	0	0	0.186532	0	0	0
Primulaceae
Myrsine coriacea	0	0	0	0	0	0	0	0	0	0	0	0	0	0	0	0	0	0	0	0	0
Myrsine juergensenii	0	0	0	0	0	0	0	0	0	0	0	0	0	0	0	0	0	0	0	0	0
Parathesis ferruginea	0	0.0439353	0	0	0.070309	0	0	0	0	0	0	0	0	0	0	0	0	0	0	0	0
Rosaceae
Crataegus mexicana	0	0	0	0	0.0251328	0	0	0.0322014	0	0	0	0	0	0	0	0	0	0	0	0	0
Prunus cortapico	0	0	0	0	0	0	0	0	0	0	0	0	0	0	0	0	0	0	0	0	0
Prunus serotina subsp. capuli	0	0	0	0	0	0	0	0	0	0	0	0	0	0	0	0	0	5.86104	0	0	0
Rubiaceae
Arachnothryx manantlanensis	0	0	0	0	0	0	0	0	0	0	0	0	0	0	0	0	0	0.150797	0	0	0
Glossostipula concinna	0	0	0	0	0	0	0	0	0	0	0	0	0	0	0	0	0	0	0	0	0
Rutaceae
Zanthoxylum sp.	0	0.00490875	0	0	0	0	0	0	0	0	0	0	0	0	0	0	0	0	0	0	0
Sabiaceae
Meliosma dentata	0	0	0	0	0	0	0	0	0	0	0	0	0	0	0	0	0	1.27254	0	5.56476	0
Sapindaceae
Acer binzayedii	12.1074	0	0	0	0	0	0	0	0	0	0	0	0	0	0	0	0	0	0	0	0
Solanaceae
Cestrum sp	0.0166897	0	0	0	0	0	0	0	0	0	0	0	0	0	0	0	0	0	0	0	0
Cestrum terminale	0	0	0	0	0	0	0.0101788	0	0	0	0	0	0	0	0	0	0.0125664	0	0	0	0.0070686
Solanum nigricans	0	0	0	0	0	0	0	0	0	0	0	0	0	0	0	0	0	0	0	0	0
Styracaceae
Styrax argenteus	0	0	0	0	1.82467	0	0	0	0	0	1.17012	0	0	0	0	0	0	0	0	0	0
Styrax radians	0.00660521	0	0	0	0	0	0	0	0	0	0	0	0	0	0	0	0	0	0	0	0
Symplocaceae
Symplocos citrea	0.599174	2.41171	0	0.0580882	0	0.0159043	1.18269	3.31436	0.00490875	0.0594469	0	0	0	1.32026	3.01235	0	2.22671	0	0	0	4.69275
Verbenaceae
Lippia umbellata	0	0	0	0	0	0.0239547	0	0	0.0070686	0	0.0208052	0	0	0	0.143139	0	0	0	0	0	0
Vitaceae
Vitis blancoi	0	0	0	0	0	0	0.0132026	0	0	0	0	0	0	0	0	0	0	0	0	0	0
Vitis tiliifolia	0	0	0	0	0	0	0	0	0	0	0	0	0	0	0	0.19203	0	0	0	0	0
Salicaceae
Xylosma ciliatifolia	0	0.0712672	0	0	0	0	0	0	0	0	0	0	0	0	0	0	0	0	0	0	0
Xylosma flexuosa	0	0	0	0	0.0337722	0	0.0356415	0.019635	0	0	0	0	0	0	0	0	0	0	0	0	0
Family unknown
Morfoespecie 1	0	0	0	0	0	0	0	0	0	0	0	0	0	0	0	0	0	0	0	0	0
Morfoespecie 2	0	0	0	0	0	0	0	0	0	0	0	0	0	0	0	0	0.53093	0	0	0	0
