# Supplementary material for: Woody vegetation structure of relict Abies jaliscana forests in western Mexico: characteristics, environmental drivers and conservation implications
Source: PeerJ. 2026 Jun 12;14:e21342. doi: 10.7717/peerj.21342 (PMC13267791; doi:10.7717/peerj.21342)
Supplement: Supplemental Information 2 [file peerj-14-21342-s002.xlsx]

## Sheet: Site B1
Number	Species	Diameter (m)	Height (m)
1	Abies jaliscana	1	32
2	Abies jaliscana	0.045	7
3	Abies jaliscana	0.89	35
4	Carpinus caroliniana	0.11	12
5	Carpinus caroliniana	0.08	14
6	Carpinus caroliniana	0.095	14
7	Carpinus caroliniana	0.046	4.5
8	Carpinus caroliniana	0.04	5
9	Carpinus caroliniana	0.036	5
10	Carpinus caroliniana	0.098	13
11	Carpinus caroliniana	0.03	7
12	Carpinus caroliniana	0.038	6
13	Carpinus caroliniana	0.117	14
14	Carpinus caroliniana	0.062	10
15	Carpinus caroliniana	0.08	9
16	Carpinus caroliniana	0.039	5.5
17	Carpinus caroliniana	0.074	9
18	Carpinus caroliniana	0.46	20
19	Carpinus caroliniana	0.054	7
20	Carpinus caroliniana	0.06	9
21	Carpinus caroliniana	0.42	17
22	Carpinus caroliniana	1.12	26
23	Carpinus caroliniana	0.05	5
24	Carpinus caroliniana	0.036	4.5
25	Carpinus caroliniana	0.05	8.5
26	Carpinus caroliniana	0.07	6.5
27	Carpinus caroliniana	0.086	9
28	Carpinus caroliniana	0.03	3
29	Carpinus caroliniana	0.387	13
30	Carpinus caroliniana	0.041	4
31	Carpinus caroliniana	0.345	18
32	Carpinus caroliniana	0.065	7.5
33	Carpinus caroliniana	0.35	11
34	Clethra fragans	0.09	10
35	Clethra hartwegii	0.102	11.5
36	Clethra hartwegii	0.07	9
37	Clethra hartwegii	0.048	6
38	Clethra hartwegii	0.05	6
39	Clethra hartwegii	0.106	9.5
40	Clethra hartwegii	0.051	5
41	Clethra hartwegii	0.085	7
42	Clethra hartwegii	0.048	9
43	Clethra hartwegii	0.037	3.8
44	Clethra hartwegii	0.365	18
45	Eugenia culminicola	0.06	6.5
46	Euphorbia schlechtendalii	0.06	5.5
47	Euphorbia schlechtendalii	0.034	4
48	Euphorbia schlechtendalii	0.03	4
49	Ilex brandegeana	0.037	5.5
50	Inga hintonii	0.06	5.5
51	Inga hintonii	0.043	4.5
52	Inga hintonii	0.043	4.5
53	Magnolia pacifica	1.64	30
54	Magnolia pacifica	0.965	30
55	Magnolia pacifica	0.42	20
56	Magnolia pacifica	0.34	20
57	Magnolia pacifica	0.05	4.5
58	Magnolia pacifica	0.06	5.5
59	Magnolia pacifica	0.063	6.5
60	Magnolia pacifica	0.642	30
61	Leandra subseriata	0.03	2.9
62	Leandra subseriata	0.06	3
63	Fuchsia thymifolia	0.035	1.9
64	Myrsine coriacea	0.044	7.3
65	Myrsine coriacea	0.1	8
66	Myrsine coriacea	0.052	8
67	Myrsine coriacea	0.035	6
68	Myrsine coriacea	0.035	5
69	Ostrya virginiana	0.055	7.5
70	Ostrya virginiana	0.08	9
71	Ostrya virginiana	0.132	15
72	Quercus excelsa	0.026	4.5
73	Quercus gentryi	0.04	4
74	Quercus gentryi	0.035	5
75	Quercus gentryi	0.032	4
76	Quercus scytophylla	0.375	21
77	Roldana angulifolia	0.027	3
78	Roldana angulifolia	0.026	3
79	Roldana angulifolia	0.027	2.8
80	Roldana angulifolia	0.026	2.8
81	Roldana angulifolia	0.027	3
82	Roldana angulifolia	0.028	3
83	Glossostipula concinna	0.168	10
84	Glossostipula concinna	0.082	5.5
85	Glossostipula concinna	0.088	7.5
86	Styrax radians	0.045	6.5
87	Styrax radians	0.1	9
88	Styrax radians	0.045	5.5
89	Styrax radians	0.03	5
90	Styrax radians	0.102	12
91	Styrax radians	0.043	8
92	Styrax radians	0.048	7
93	Styrax radians	0.1	12
94	Styrax radians	0.09	9
95	Styrax radians	0.12	12
96	Styrax radians	0.085	7.5
97	Styrax radians	0.082	7.5
98	Styrax radians	0.045	3
99	Styrax radians	0.08	6.5
100	Styrax radians	0.09	8.5
101	Styrax radians	0.112	7.3
102	Styrax radians	0.035	5
103	Styrax radians	0.031	5
104	Styrax radians	0.025	4
105	Styrax radians	0.025	5
106	Styrax radians	0.106	10
107	Styrax radians	0.03	6
108	Styrax radians	0.053	7.5
109	Styrax radians	0.033	6
110	Styrax radians	0.026	5
111	Styrax radians	0.163	15
112	Styrax radians	0.085	9
113	Styrax radians	0.065	7.5
114	Symplococarpon purpusii	0.051	5
115	Symplococarpon purpusii	0.053	6
116	Symplococarpon purpusii	0.057	7
117	Symplococarpon purpusii	0.045	7
118	Symplococarpon purpusii	0.085	10
119	Symplococarpon purpusii	0.035	4.5
120	Symplococarpon purpusii	0.31	21
121	Symplococarpon purpusii	0.09	5
122	Symplococarpon purpusii	0.075	6.5
123	Symplococarpon purpusii	0.04	4
124	Symplocos citrea	0.55	20
125	Symplocos citrea	0.294	18
126	Symplocos citrea	0.08	8
127	Symplocos citrea	0.069	6.5
128	Symplocos citrea	0.025	4
129	Symplocos citrea	0.217	18
130	Verbesina fastigiata	0.025	4
131	Verbesina fastigiata	0.038	4
132	Verbesina fastigiata	0.026	3.2
133	Verbesina fastigiata	0.034	3.8
134	Xylosma ciliatifolia	0.032	3.8
135	Xylosma ciliatifolia	0.032	4
136	Xylosma ciliatifolia	0.06	5
137	Xylosma ciliatifolia	0.035	3.5
138	Xylosma flexuosum	0.32	14
139	Xylosma flexuosum	0.03	5
140	Xylosma flexuosum	0.49	22
141	Zinowiewia concinna	0.225	6

## Sheet: Site B2
Number	Species	Diameter (m)	Height (m)
1	Xylosma ciliatifolia	0.03	3
2	Xylosma ciliatifolia	0.04	4
3	Xylosma ciliatifolia	0.03	4
4	Xylosma ciliatifolia	0.05	4
5	Xylosma ciliatifolia	0.1	5
6	Xylosma ciliatifolia	0.07	4.5
7	Xylosma ciliatifolia	0.1	4
8	Xylosma ciliatifolia	0.1	7
9	Xylosma ciliatifolia	0.05	4.5
10	Xylosma ciliatifolia	0.1	7
11	Xylosma ciliatifolia	0.045	4.5
12	Xylosma ciliatifolia	0.05	4
13	Xylosma ciliatifolia	0.12	6
14	Xylosma ciliatifolia	0.03	4
15	Clethra fragans	0.125	11
16	Clethra fragans	0.115	9
17	Clethra fragans	0.07	8
18	Abies jaliscana	0.795	47
19	Abies jaliscana	0.875	49
20	Abies jaliscana	0.93	34
21	Abies jaliscana	0.92	44
22	Abies jaliscana	0.71	42
23	Abies jaliscana	1.03	40
24	Abies jaliscana	0.05	4
25	Abies jaliscana	0.525	30
26	Abies jaliscana	0.07	5
27	Ostrya virginiana	0.055	6.5
28	Ostrya virginiana	0.2	13
29	Euphorbia schlechtendalii	0.025	3.5
30	Euphorbia schlechtendalii	0.038	4
31	Quercus excelsa	0.288	13
32	Quercus excelsa	0.34	20
33	Quercus excelsa	0.13	7
34	Quercus excelsa	0.43	24
35	Quercus excelsa	0.385	23
36	Quercus excelsa	0.32	20
37	Quercus excelsa	0.105	9
38	Quercus excelsa	0.31	14
39	Quercus excelsa	0.265	12
40	Styrax radians	0.085	8.5
41	Styrax radians	0.025	3
42	Styrax radians	0.06	5
43	Styrax radians	0.06	6
44	Styrax radians	0.06	5.5
45	Styrax radians	0.12	12
46	Styrax radians	0.12	8
47	Styrax radians	0.068	7.5
48	Styrax radians	0.114	8
49	Styrax radians	0.055	5
50	Styrax radians	0.16	12
51	Styrax radians	0.042	5
52	Roldana angulifolia	0.04	4
53	Roldana angulifolia	0.035	3
54	Roldana angulifolia	0.03	3
55	Roldana angulifolia	0.04	3.5
56	Roldana angulifolia	0.05	4
57	Roldana angulifolia	0.03	3
58	Roldana angulifolia	0.025	3
59	Roldana angulifolia	0.03	3.8
60	Rumfordia floribunda	0.025	3
61	Rumfordia floribunda	0.035	4
62	Rumfordia floribunda	0.03	3
63	Rumfordia floribunda	0.03	3.5
64	Quercus calophylla	0.16	7.5
65	Morfoespecie 1	0.05	2.5
66	Ageratina areolaris	0.035	4
67	Ageratina areolaris	0.03	3
68	Ageratina areolaris	0.04	5
69	Ternstroemia lineata	0.025	3
70	Ternstroemia lineata	0.06	5
71	Ternstroemia lineata	0.05	3.5
72	Cleyera intergrifolia	0.05	4
73	Berberis hemsleyi	0.035	4
74	Berberis hemsleyi	0.04	4
75	Berberis hemsleyi	0.04	4.5
76	Eugenia culminicola	0.032	4.5
77	Eugenia culminicola	0.028	3
78	Eugenia culminicola	0.035	3
79	Eugenia culminicola	0.036	3
80	Eugenia culminicola	0.03	2.8
81	Miconia albicans	0.06	5
82	Prunus cortapico	0.028	4.5

## Sheet: Site B3
Number	Species	Diameter (m)	Height (m)
1	Styrax radians	0.097	10
2	Styrax radians	0.057	7
3	Styrax radians	0.12	10
4	Styrax radians	0.042	5.5
5	Styrax radians	0.052	5.5
6	Styrax radians	0.043	5.5
7	Styrax radians	0.035	4.5
8	Styrax radians	0.041	4
9	Styrax radians	0.082	8.5
10	Styrax radians	0.053	6.5
11	Styrax radians	0.055	6.2
12	Styrax radians	0.038	4
13	Styrax radians	0.03	3
14	Styrax radians	0.025	3
15	Styrax radians	0.07	5.5
16	Styrax radians	0.112	6
17	Styrax radians	0.123	9
18	Styrax radians	0.088	7
19	Styrax radians	0.03	2
20	Styrax radians	0.122	10
21	Quercus calophylla	0.217	16
22	Quercus calophylla	0.3	18
23	Quercus calophylla	0.253	18
24	Quercus calophylla	0.275	18
25	Quercus excelsa	0.22	16
26	Quercus excelsa	0.345	31
27	Quercus excelsa	0.398	31
28	Quercus excelsa	0.12	9
29	Quercus excelsa	0.34	17
30	Quercus excelsa	0.243	20
31	Quercus excelsa	0.098	6
32	Quercus excelsa	0.168	15
33	Quercus excelsa	0.268	18
34	Quercus excelsa	0.312	20
35	Quercus excelsa	0.148	15
36	Quercus excelsa	0.22	20
37	Quercus excelsa	0.185	17
38	Quercus excelsa	0.113	9
39	Quercus excelsa	0.107	8
40	Quercus excelsa	0.12	10
41	Quercus excelsa	0.182	14
42	Quercus excelsa	0.25	20
43	Quercus excelsa	0.338	22
44	Quercus excelsa	0.188	13
45	Quercus excelsa	0.17	14
46	Quercus excelsa	0.155	10
47	Quercus excelsa	0.285	20
48	Quercus excelsa	0.18	12
49	Quercus excelsa	0.236	14
50	Quercus excelsa	0.098	8
51	Quercus excelsa	0.455	25
52	Quercus excelsa	0.273	18
53	Quercus excelsa	0.274	20
54	Quercus excelsa	0.08	5
55	Glossostipula concinna	0.026	4
56	Glossostipula concinna	0.035	4.5
57	Glossostipula concinna	0.038	4.5
58	Glossostipula concinna	0.13	9
59	Glossostipula concinna	0.07	5
60	Abies jaliscana	0.616	34
61	Abies jaliscana	0.517	41
62	Abies jaliscana	0.548	49
63	Abies jaliscana	0.72	50
64	Abies jaliscana	0.213	20
65	Abies jaliscana	0.537	26
66	Abies jaliscana	0.415	33
67	Abies jaliscana	0.585	38
68	Roldana angulifolia	0.026	3.5
69	Roldana angulifolia	0.04	4
70	Roldana angulifolia	0.028	3
71	Roldana angulifolia	0.03	3
72	Roldana angulifolia	0.04	4
73	Ilex dugesii	0.258	16
74	Ilex dugesii	0.07	7
75	Rumfordia floribunda	0.03	4
76	Oreopanax xalapensis	0.037	3.5
77	Clethra fragans	0.615	23
78	Clethra fragans	0.122	10
79	Clethra fragans	0.181	12
80	Clethra fragans	0.086	4.5
81	Clethra fragans	0.054	5
82	Clethra fragans	0.047	5
83	Ternstroemia lineata	0.05	4.5
84	Ternstroemia lineata	0.038	2.8
85	Miconia albicans	0.096	4.5
86	Miconia albicans	0.064	3
87	Miconia albicans	0.071	2.5
88	Miconia albicans	0.092	5
89	Xylosma ciliatifolia	0.025	2
90	Xylosma ciliatifolia	0.04	2.5
91	Ostrya virginiana	0.116	10
92	Arbutus xalapensis	0.427	20
93	Arbutus xalapensis	0.318	12
94	Ageratina areolaris	0.032	4
95	Quercus rugosa	0.112	10

## Sheet: Site B4
Number	Species	Diameter (m)	Height (m)
1	Abies jaliscana	0.79	33
2	Abies jaliscana	0.13	19.5
3	Abies jaliscana	0.05	13
4	Abies jaliscana	0.273	29.5
5	Abies jaliscana	0.035	6
6	Abies jaliscana	0.073	14.5
7	Abies jaliscana	0.22	26
8	Abies jaliscana	0.064	11
9	Abies jaliscana	0.03	7
10	Abies jaliscana	0.025	6.5
11	Abies jaliscana	0.048	6
12	Abies jaliscana	0.103	16.5
13	Abies jaliscana	0.06	10
14	Abies jaliscana	0.102	18
15	Abies jaliscana	0.286	25
16	Abies jaliscana	0.202	19
17	Abies jaliscana	0.223	17
18	Abies jaliscana	0.11	14
19	Abies jaliscana	0.04	8
20	Abies jaliscana	0.094	17
21	Abies jaliscana	0.045	12
22	Abies jaliscana	0.835	38
23	Abies jaliscana	0.031	12
24	Abies jaliscana	0.065	12
25	Abies jaliscana	0.045	10
26	Abies jaliscana	0.128	14.5
27	Abies jaliscana	0.145	17
28	Abies jaliscana	0.05	13
29	Abies jaliscana	0.032	11
30	Abies jaliscana	0.201	18
31	Abies jaliscana	0.12	17
32	Abies jaliscana	0.085	19
33	Abies jaliscana	0.12	18.5
34	Abies jaliscana	0.135	17
35	Abies jaliscana	0.172	18.5
36	Abies jaliscana	0.125	17
37	Abies jaliscana	0.045	7
38	Abies jaliscana	0.113	18
39	Abies jaliscana	0.035	3
40	Abies jaliscana	0.14	22
41	Abies jaliscana	0.058	11
42	Abies jaliscana	0.055	8
43	Abies jaliscana	0.042	8
44	Abies jaliscana	0.12	18
45	Abies jaliscana	0.095	15
46	Abies jaliscana	0.04	10
47	Abies jaliscana	0.17	21
48	Abies jaliscana	0.07	12
49	Abies jaliscana	0.03	13
50	Abies jaliscana	0.17	18
51	Abies jaliscana	0.042	10
52	Abies jaliscana	0.09	16.5
53	Abies jaliscana	0.425	24
54	Abies jaliscana	0.138	19
55	Abies jaliscana	0.159	19
56	Abies jaliscana	0.033	4.5
57	Abies jaliscana	0.28	25
58	Abies jaliscana	0.037	8.5
59	Abies jaliscana	0.243	24
60	Abies jaliscana	0.377	29
61	Abies jaliscana	0.038	6.5
62	Abies jaliscana	0.032	8
63	Abies jaliscana	0.026	9
64	Abies jaliscana	0.053	14
65	Abies jaliscana	0.122	16
66	Abies jaliscana	0.032	8
67	Abies jaliscana	0.077	12
68	Abies jaliscana	0.166	22
69	Abies jaliscana	0.038	10
70	Abies jaliscana	0.134	20.5
71	Abies jaliscana	0.128	16
72	Abies jaliscana	0.03	9
73	Abies jaliscana	0.035	9
74	Abies jaliscana	0.615	30
75	Abies jaliscana	0.065	11
76	Abies jaliscana	0.06	10
77	Abies jaliscana	0.167	23.2
78	Abies jaliscana	0.03	8
79	Abies jaliscana	0.028	6
80	Abies jaliscana	0.123	22
81	Abies jaliscana	0.093	15
82	Abies jaliscana	0.246	21
83	Abies jaliscana	0.13	22.5
84	Abies jaliscana	0.042	8
85	Abies jaliscana	0.03	6
86	Abies jaliscana	0.085	14.5
87	Abies jaliscana	0.126	18
88	Abies jaliscana	0.095	16.5
89	Abies jaliscana	0.558	34
90	Abies jaliscana	0.06	12
91	Abies jaliscana	0.066	8
92	Abies jaliscana	0.085	18
93	Abies jaliscana	0.03	8
94	Abies jaliscana	0.278	26
95	Abies jaliscana	0.042	10.5
96	Abies jaliscana	0.222	23
97	Abies jaliscana	0.242	26
98	Abies jaliscana	0.61	32
99	Abies jaliscana	0.06	10
100	Abies jaliscana	0.134	24
101	Abies jaliscana	0.075	12
102	Abies jaliscana	0.193	22
103	Abies jaliscana	0.184	19.4
104	Abies jaliscana	0.135	23
105	Abies jaliscana	0.195	25
106	Abies jaliscana	0.063	10
107	Abies jaliscana	0.733	44
108	Abies jaliscana	0.032	6
109	Abies jaliscana	0.068	12
110	Abies jaliscana	0.106	15
111	Abies jaliscana	0.06	11
112	Abies jaliscana	0.192	22
113	Abies jaliscana	0.04	13
114	Abies jaliscana	0.09	11
115	Abies jaliscana	0.75	35
116	Ternstroemia lineata	0.08	6.5
117	Ternstroemia lineata	0.055	4.5
118	Ternstroemia lineata	0.042	8
119	Ternstroemia lineata	0.07	8
120	Ternstroemia lineata	0.032	4
121	Ternstroemia lineata	0.04	8
122	Ternstroemia lineata	0.04	2
123	Ternstroemia lineata	0.03	2
124	Ternstroemia lineata	0.07	7
125	Ternstroemia lineata	0.09	6.5
126	Ternstroemia lineata	0.068	5
127	Ternstroemia lineata	0.07	6
128	Ternstroemia lineata	0.045	3
129	Ternstroemia lineata	0.03	2.5
130	Ternstroemia lineata	0.025	3
131	Ternstroemia lineata	0.072	6
132	Ternstroemia lineata	0.042	6.5
133	Ternstroemia lineata	0.025	2.5
134	Ternstroemia lineata	0.1	12
135	Ternstroemia lineata	0.04	5.5
136	Ternstroemia lineata	0.087	11
137	Ternstroemia lineata	0.078	10
138	Ternstroemia lineata	0.038	2.5
139	Ternstroemia lineata	0.117	14
140	Ternstroemia lineata	0.07	7
141	Ternstroemia lineata	0.16	12
142	Ternstroemia lineata	0.03	3
143	Ternstroemia lineata	0.082	8
144	Ternstroemia lineata	0.043	13
145	Ternstroemia lineata	0.04	8
146	Ternstroemia lineata	0.052	8
147	Ternstroemia lineata	0.045	7
148	Ternstroemia lineata	0.048	5
149	Ternstroemia lineata	0.038	6.3
150	Ternstroemia lineata	0.042	3.5
151	Ternstroemia lineata	0.042	5
152	Ternstroemia lineata	0.083	9
153	Ternstroemia lineata	0.065	10
154	Ternstroemia lineata	0.095	10
155	Ternstroemia lineata	0.028	2
156	Ternstroemia lineata	0.032	2.5
157	Ternstroemia lineata	0.032	5.5
158	Ternstroemia lineata	0.086	10
159	Ternstroemia lineata	0.05	5
160	Ternstroemia lineata	0.035	4
161	Styrax radians	0.148	7
162	Styrax radians	0.062	8.5
163	Styrax radians	0.05	6.5
164	Styrax radians	0.144	7.5
165	Styrax radians	0.07	4.5
166	Styrax radians	0.155	7.5
167	Styrax radians	0.072	8.5
168	Styrax radians	0.053	5
169	Styrax radians	0.04	2
170	Styrax radians	0.03	8.7
171	Styrax radians	0.03	4
172	Styrax radians	0.065	7.5
173	Styrax radians	0.11	8
174	Styrax radians	0.088	11.5
175	Styrax radians	0.078	11
176	Styrax radians	0.086	15
177	Styrax radians	0.032	4.3
178	Styrax radians	0.03	5
179	Styrax radians	0.034	5
180	Styrax radians	0.05	6.7
181	Styrax radians	0.031	4.2
182	Styrax radians	0.038	9.3
183	Styrax radians	0.041	8
184	Styrax radians	0.066	11
185	Styrax radians	0.032	4.1
186	Styrax radians	0.053	10
187	Styrax radians	0.04	4
188	Styrax radians	0.045	7.5
189	Styrax radians	0.048	7
190	Styrax radians	0.05	5
191	Quercus calophylla	0.068	5.5
192	Quercus calophylla	0.235	20
193	Quercus calophylla	0.115	14
194	Quercus calophylla	0.05	5
195	Quercus calophylla	0.292	29
196	Quercus calophylla	0.231	17
197	Quercus calophylla	0.036	6
198	Quercus calophylla	0.19	15
199	Quercus calophylla	0.175	12
200	Quercus calophylla	0.14	15
201	Quercus calophylla	0.166	15
202	Quercus calophylla	0.165	17
203	Quercus calophylla	0.185	17
204	Quercus calophylla	0.19	19
205	Quercus calophylla	0.033	6
206	Quercus calophylla	0.12	11
207	Quercus calophylla	0.183	19
208	Quercus calophylla	0.21	20
209	Quercus calophylla	0.16	18
210	Quercus calophylla	0.125	10
211	Quercus calophylla	0.053	6
212	Quercus calophylla	0.252	20
213	Xylosma flexuosum	0.035	5
214	Xylosma flexuosum	0.06	7
215	Xylosma flexuosum	0.04	5
216	Xylosma flexuosum	0.03	4
217	Xylosma flexuosum	0.07	8
218	Xylosma flexuosum	0.068	8.5
219	Xylosma flexuosum	0.063	7
220	Xylosma flexuosum	0.055	4.5
221	Xylosma flexuosum	0.037	4
222	Euphorbia schlechtendalii	0.03	3
223	Euphorbia schlechtendalii	0.03	4
224	Euphorbia schlechtendalii	0.032	4
225	Euphorbia schlechtendalii	0.025	4
226	Euphorbia schlechtendalii	0.03	4.5
227	Euphorbia schlechtendalii	0.03	3
228	Euphorbia schlechtendalii	0.032	2.5
229	Euphorbia schlechtendalii	0.028	3.5
230	Euphorbia schlechtendalii	0.025	2
231	Euphorbia schlechtendalii	0.028	3.5
232	Euphorbia schlechtendalii	0.028	4
233	Euphorbia schlechtendalii	0.028	4
234	Euphorbia schlechtendalii	0.03	4
235	Roldana angulifolia	0.038	5
236	Roldana angulifolia	0.03	4
237	Roldana angulifolia	0.025	3
240	Ostrya virginiana	0.19	8.5
241	Ostrya virginiana	0.1	13
242	Ostrya virginiana	0.213	18
243	Ostrya virginiana	0.15	17
244	Ostrya virginiana	0.043	7
245	Ageratina areolaris	0.04	5
246	Ageratina areolaris	0.03	2
247	Ageratina areolaris	0.032	2
248	Ageratina areolaris	0.03	2
249	Ageratina areolaris	0.032	4
250	Ageratina areolaris	0.03	4
251	Toxicodendron radicans	0.025	2.4
252	Toxicodendron radicans	0.03	3
253	Toxicodendron radicans	0.028	3
254	Toxicodendron radicans	0.025	4
255	Arbutus xalapensis	0.58	14
256	Arbutus xalapensis	0.255	16
257	Quercus martinezii	0.27	17.5
258	Quercus martinezii	0.258	18
259	Quercus martinezii	0.11	12
260	Quercus martinezii	0.183	15
261	Quercus martinezii	0.157	15
262	Quercus martinezii	0.24	17
263	Quercus martinezii	0.105	12
264	Quercus martinezii	0.21	17
265	Quercus martinezii	0.172	15.5
266	Quercus martinezii	0.178	16
267	Quercus martinezii	0.205	18
268	Quercus martinezii	0.192	16
269	Quercus martinezii	0.233	20
270	Quercus martinezii	0.214	19
271	Quercus martinezii	0.06	5
272	Quercus martinezii	0.088	9
273	Quercus martinezii	0.09	9
274	Quercus martinezii	0.11	12
275	Quercus martinezii	0.045	6
276	Quercus martinezii	0.092	17
277	Quercus martinezii	0.145	16
278	Quercus martinezii	0.13	11
279	Quercus martinezii	0.24	21
280	Clethra hartwegii	0.24	20
281	Clethra hartwegii	0.042	6
282	Clethra hartwegii	0.74	27
283	Cornus disciflora	0.155	15
284	Cornus disciflora	0.042	7
285	Cornus disciflora	0.035	6
286	Cornus disciflora	0.058	6
287	Cornus disciflora	0.21	17

## Sheet: Site B5
Number	Species	Diameter (m)	Height (m)
1	Abies jaliscana	0.186	18
2	Abies jaliscana	0.61	30
3	Abies jaliscana	0.435	26
4	Abies jaliscana	0.53	28
5	Abies jaliscana	0.35	25
6	Abies jaliscana	0.336	24
7	Abies jaliscana	0.49	28
8	Abies jaliscana	0.855	35
9	Abies jaliscana	0.495	30
10	Abies jaliscana	0.42	28
11	Abies jaliscana	0.34	22
12	Abies jaliscana	0.555	34
13	Abies jaliscana	0.59	35
14	Abies jaliscana	0.24	20
15	Clethra hartwegii	0.59	16
16	Clethra hartwegii	0.15	8
17	Clethra hartwegii	0.26	13
18	Clethra hartwegii	0.032	3
19	Clethra hartwegii	0.16	10
20	Clethra hartwegii	0.245	16
21	Clethra hartwegii	0.032	3
22	Clethra hartwegii	0.035	3.8
23	Clethra hartwegii	0.12	5
24	Clethra hartwegii	0.025	3
25	Clethra hartwegii	0.245	15
26	Clethra hartwegii	0.323	17
27	Clethra hartwegii	0.076	7
28	Clethra hartwegii	0.042	3.5
29	Clethra hartwegii	0.62	25
30	Clethra hartwegii	0.275	15
31	Clethra hartwegii	0.26	15
32	Clethra hartwegii	0.028	3
33	Clethra hartwegii	0.2	10
34	Clethra hartwegii	0.05	4
35	Pinus douglasiana	0.7	41
36	Quercus rugosa	0.255	12
37	Styrax radians	0.03	4
38	Styrax radians	0.038	3
39	Styrax radians	0.042	5
40	Styrax radians	0.038	3.5
41	Styrax radians	0.033	3
42	Styrax radians	0.06	4
43	Styrax radians	0.032	3.7
44	Styrax radians	0.043	3.5
45	Arbutus xalapensis	0.165	7.5
46	Quercus scytophylla	0.16	9
47	Quercus martinezii	0.155	7
48	Quercus martinezii	0.337	15
49	Quercus martinezii	0.24	18
50	Quercus martinezii	0.175	9
51	Ostrya virginiana	0.075	5
52	Ostrya virginiana	0.048	5
53	Ostrya virginiana	0.031	3
54	Telanthophora jaliscana	0.03	3

## Sheet: Site B6
Number	Species	Diameter (m)	Height (m)
1	Abies jaliscana	1.005	30
2	Abies jaliscana	0.932	25
3	Abies jaliscana	0.03	2.8
4	Abies jaliscana	0.188	15
5	Abies jaliscana	0.18	13
6	Abies jaliscana	0.545	22
7	Abies jaliscana	0.08	6
8	Abies jaliscana	0.031	4.5
9	Abies jaliscana	0.04	5
10	Abies jaliscana	0.08	7
11	Abies jaliscana	0.174	15
12	Abies jaliscana	0.025	3.8
13	Abies jaliscana	0.455	28
14	Abies jaliscana	0.084	8
15	Abies jaliscana	0.118	12
16	Abies jaliscana	0.148	10
17	Abies jaliscana	0.048	7
18	Abies jaliscana	0.036	4
19	Abies jaliscana	0.053	6.5
20	Abies jaliscana	0.457	20
21	Abies jaliscana	0.063	9
22	Abies jaliscana	0.15	14
23	Abies jaliscana	0.448	21
24	Abies jaliscana	0.153	13
25	Abies jaliscana	1.153	32
26	Abies jaliscana	1.08	30
27	Abies jaliscana	0.29	16
28	Abies jaliscana	0.07	6.5
29	Abies jaliscana	0.07	6
30	Abies jaliscana	0.21	13
31	Abies jaliscana	0.096	10
32	Abies jaliscana	0.065	6
33	Abies jaliscana	0.05	4.5
34	Abies jaliscana	0.025	3
35	Abies jaliscana	0.062	6
36	Abies jaliscana	0.1	12
37	Abies jaliscana	0.056	7
38	Abies jaliscana	0.126	10
39	Abies jaliscana	0.07	9
40	Abies jaliscana	0.032	3
41	Abies jaliscana	0.09	7.5
42	Abies jaliscana	0.4	15
43	Abies jaliscana	0.225	15
44	Abies jaliscana	0.56	24
45	Abies jaliscana	0.03	4
46	Abies jaliscana	1	30
47	Abies jaliscana	0.084	10
48	Abies jaliscana	0.815	30
49	Abies jaliscana	0.028	2.8
50	Abies jaliscana	0.038	3.5
51	Abies jaliscana	0.028	3
52	Abies jaliscana	0.058	8
53	Abies jaliscana	0.793	19.5
54	Fraxinus uhdei	0.055	5
55	Fraxinus uhdei	0.04	4.5
56	Fraxinus uhdei	0.034	4
57	Fraxinus uhdei	0.043	5.5
58	Fraxinus uhdei	0.03	4.5
59	Fraxinus uhdei	0.073	6
60	Fraxinus uhdei	0.044	4
61	Fraxinus uhdei	0.048	6
62	Fraxinus uhdei	0.042	4.5
63	Fraxinus uhdei	0.04	3
64	Fraxinus uhdei	0.04	4.5
65	Fraxinus uhdei	0.031	4
66	Fraxinus uhdei	0.062	6
67	Fraxinus uhdei	0.035	4
68	Fraxinus uhdei	0.054	4
69	Fraxinus uhdei	0.045	5.5
70	Fraxinus uhdei	0.033	4
71	Fraxinus uhdei	0.035	4
72	Fraxinus uhdei	0.063	6
73	Fraxinus uhdei	0.048	5
74	Fraxinus uhdei	0.038	3.5
75	Fraxinus uhdei	0.07	6.5
76	Garrya longifolia	0.025	4
77	Garrya longifolia	0.03	4
78	Garrya longifolia	0.035	3.2
79	Garrya longifolia	0.072	4.5
80	Garrya longifolia	0.084	6
81	Garrya longifolia	0.043	2.5
82	Garrya longifolia	0.025	3
83	Garrya longifolia	0.033	4
84	Garrya longifolia	0.029	4.5
85	Quercus obtusata	0.174	7
86	Quercus obtusata	0.05	4
87	Quercus crassifolia	0.065	4
88	Cupressus lusitanica	0.032	4
89	Crataegus mexicana	0.035	4
90	Crataegus mexicana	0.04	4
91	Xylosma ciliatifolia	0.025	4
92	Xylosma ciliatifolia	0.035	5
93	Xylosma ciliatifolia	0.025	3.5
94	Xylosma ciliatifolia	0.025	3.5
95	Xylosma ciliatifolia	0.025	3.5
96	Xylosma ciliatifolia	0.08	6
97	Ribes sp.	0.035	3
98	Oreopanax xalapensis	0.06	4
99	Pinus pseudostrobus	0.16	12
100	Pinus pseudostrobus	0.043	4.5
101	Cornus disciflora	0.043	4.5
102	Prunus serotina	0.028	4
103	Prunus serotina	0.034	3.5
104	Prunus serotina	0.043	4

## Sheet: Site B7
Number	Species	Diameter (m)	Height (m)
1	Styrax radians	0.073	5.5
2	Styrax radians	0.055	4.5
3	Styrax radians	0.025	3.5
4	Styrax radians	0.06	5
5	Styrax radians	0.066	5.5
6	Styrax radians	0.09	8
7	Styrax radians	0.03	3.5
8	Styrax radians	0.028	3
9	Styrax radians	0.026	3
10	Styrax radians	0.053	5.5
11	Styrax radians	0.032	5
12	Styrax radians	0.12	9
13	Styrax radians	0.054	3.8
14	Styrax radians	0.046	5
15	Styrax radians	0.06	5
16	Styrax radians	0.043	3.8
17	Styrax radians	0.032	3
18	Quercus scytophylla	0.144	14
19	Quercus scytophylla	0.06	4.8
20	Quercus scytophylla	0.055	3.8
21	Quercus scytophylla	0.125	11
22	Quercus scytophylla	0.465	16
23	Quercus scytophylla	0.06	6
24	Quercus scytophylla	0.452	18
25	Quercus scytophylla	0.54	20
26	Quercus scytophylla	0.068	7
27	Quercus scytophylla	0.05	5
28	Quercus scytophylla	0.347	17
29	Abies jaliscana	0.45	33
30	Abies jaliscana	0.367	34
31	Abies jaliscana	0.422	31
32	Abies jaliscana	0.314	20
33	Abies jaliscana	0.122	14
34	Abies jaliscana	0.043	6
35	Abies jaliscana	0.12	16
36	Abies jaliscana	0.09	14.5
37	Abies jaliscana	1.1	40
38	Abies jaliscana	0.462	35
39	Abies jaliscana	0.427	31.5
40	Abies jaliscana	0.505	36
41	Abies jaliscana	0.474	22
42	Abies jaliscana	0.403	34.5
43	Abies jaliscana	0.327	32
44	Abies jaliscana	0.333	28
45	Abies jaliscana	0.16	17
46	Abies jaliscana	0.46	31
47	Abies jaliscana	0.225	18
48	Abies jaliscana	0.47	32
49	Abies jaliscana	0.397	32
50	Abies jaliscana	0.412	23
51	Abies jaliscana	0.28	20
52	Abies jaliscana	0.237	20
53	Abies jaliscana	0.115	12
54	Abies jaliscana	0.143	14
55	Abies jaliscana	0.126	14
56	Abies jaliscana	0.35	25
57	Roldana angulifolia	0.03	2.5
58	Roldana angulifolia	0.03	2.5
59	Roldana angulifolia	0.04	3
60	Roldana angulifolia	0.025	3
61	Roldana angulifolia	0.025	3
62	Roldana angulifolia	0.045	3
63	Roldana angulifolia	0.025	2.8
64	Ostrya virginiana	0.065	7.5
65	Ostrya virginiana	0.301	23
66	Ostrya virginiana	0.215	21
67	Ostrya virginiana	0.102	11
68	Ostrya virginiana	0.332	20
69	Ostrya virginiana	0.3	20
70	Ostrya virginiana	0.175	18
71	Ostrya virginiana	0.062	5
72	Ostrya virginiana	0.145	15
73	Ostrya virginiana	0.043	5.5
74	Ostrya virginiana	0.073	6.5
75	Ostrya virginiana	0.09	7.6
76	Ostrya virginiana	0.215	18
77	Ostrya virginiana	0.124	13
78	Ostrya virginiana	0.063	7
79	Ostrya virginiana	0.142	7.5
80	Ostrya virginiana	0.055	6.5
81	Ostrya virginiana	0.073	7.5
82	Ostrya virginiana	0.06	5.5
83	Ostrya virginiana	0.048	5.5
84	Ostrya virginiana	0.032	3.5
85	Ostrya virginiana	0.058	5
86	Ostrya virginiana	0.072	7.5
87	Ostrya virginiana	0.05	4.5
88	Ostrya virginiana	0.04	2.9
89	Ostrya virginiana	0.102	9
90	Ostrya virginiana	0.29	18
91	Ostrya virginiana	0.028	3
92	Ostrya virginiana	0.078	7
93	Ostrya virginiana	0.285	16
94	Ostrya virginiana	0.058	5
95	Ostrya virginiana	0.042	4.5
96	Ostrya virginiana	0.055	4.5
97	Cornus disciflora	0.352	22.5
98	Cornus disciflora	0.472	26
99	Ternstroemia lineata	0.28	12.5
100	Clethra hartwegii	0.085	9
101	Clethra hartwegii	0.04	3.5
102	Clethra hartwegii	0.31	11
103	Clethra hartwegii	0.04	4.5
104	Clethra hartwegii	0.375	16
105	Clethra hartwegii	0.627	20
106	Quercus gentryi	0.1	10

## Sheet: Site B8
Number	Species	Diameter (m)	Height (m)
1	Ternstroemia lineata	0.075	5.5
2	Ternstroemia lineata	0.058	4
3	Ternstroemia lineata	0.038	2
4	Ternstroemia lineata	0.049	3.8
5	Ternstroemia lineata	0.025	3
6	Ternstroemia lineata	0.025	2.5
7	Ternstroemia lineata	0.18	9
8	Ternstroemia lineata	0.033	3.5
9	Ternstroemia lineata	0.058	3.8
10	Ternstroemia lineata	0.102	6
11	Ternstroemia lineata	0.115	8
12	Ternstroemia lineata	0.042	4
13	Ternstroemia lineata	0.028	3
14	Ternstroemia lineata	0.11	4.5
15	Ternstroemia lineata	0.15	8
16	Ternstroemia lineata	0.47	16
17	Ternstroemia lineata	0.23	10
18	Lippia umbellata	0.04	3.5
19	Lippia umbellata	0.053	4.5
20	Lippia umbellata	0.075	5
21	Abies jaliscana	0.98	38.23
22	Abies jaliscana	0.418	24.8
23	Abies jaliscana	0.504	28.38
24	Abies jaliscana	0.21	18
25	Abies jaliscana	0.258	21.29
26	Abies jaliscana	0.575	42.56
27	Abies jaliscana	0.098	9
28	Abies jaliscana	0.91	32.2
29	Abies jaliscana	0.88	36.74
30	Abies jaliscana	0.21	18
31	Abies jaliscana	0.665	30
32	Abies jaliscana	0.23	18
33	Abies jaliscana	0.273	18
34	Pinus pseudostrobus	0.705	35
35	Pinus pseudostrobus	0.49	22
36	Arbutus xalapensis	0.76	15
37	Arbutus xalapensis	0.302	13
38	Arbutus xalapensis	0.48	13
39	Arbutus xalapensis	0.088	3
40	Quercus laurina	0.582	25
41	Quercus laurina	0.56	22
42	Quercus laurina	0.441	24
43	Quercus obtusata	0.145	10
44	Roldana angulifolia	0.03	3
45	Roldana angulifolia	0.034	3
46	Roldana angulifolia	0.041	2.5
47	Roldana angulifolia	0.052	2.8
48	Roldana angulifolia	0.042	3
49	Roldana angulifolia	0.03	2.5
50	Roldana angulifolia	0.032	3.5
51	Roldana angulifolia	0.046	3.8
52	Roldana angulifolia	0.033	4
53	Roldana angulifolia	0.032	3.5
54	Roldana angulifolia	0.03	2.5
55	Roldana angulifolia	0.025	2.5
56	Roldana angulifolia	0.035	3
57	Roldana angulifolia	0.035	4
58	Roldana angulifolia	0.055	4
59	Roldana angulifolia	0.05	4
60	Roldana angulifolia	0.04	3.8
61	Roldana angulifolia	0.025	3
62	Roldana angulifolia	0.025	3
63	Roldana angulifolia	0.025	3.5
64	Quercus rugosa	0.085	8
65	Quercus rugosa	0.455	20
66	Rumfordia floribunda	0.025	2.5
67	Quercus scytophylla	0.195	9.5
68	Quercus scytophylla	0.646	25
69	Quercus scytophylla	0.72	29
70	Meliosma dentata	0.625	25
71	Meliosma dentata	0.275	18
72	Styrax radians	0.11	7
73	Styrax radians	0.07	6
74	Styrax radians	0.07	6
75	Styrax radians	0.075	6

## Sheet: Site J1
Number	Species	Diameter (m)	Height (m)
1	Abies jaliscana	0.37	32
2	Abies jaliscana	0.062	10
3	Abies jaliscana	0.03	3.5
4	Abies jaliscana	0.028	3.5
5	Abies jaliscana	0.04	4.5
6	Abies jaliscana	0.054	8
7	Abies jaliscana	0.102	10
8	Abies jaliscana	0.08	11.5
9	Abies jaliscana	0.565	39
10	Abies jaliscana	0.522	28
11	Abies jaliscana	0.36	25
12	Abies jaliscana	0.63	33
13	Abies jaliscana	0.113	14
14	Abies jaliscana	0.118	10
15	Abies jaliscana	0.775	42
16	Abies jaliscana	0.503	30
17	Abies jaliscana	0.085	10
18	Abies jaliscana	0.082	9
19	Abies jaliscana	0.085	10
20	Abies jaliscana	0.79	56
21	Abies jaliscana	0.53	30
22	Abies jaliscana	0.078	8
23	Abies jaliscana	0.245	25
24	Abies jaliscana	0.075	11
25	Abies jaliscana	0.1	10
26	Abies jaliscana	0.062	8
27	Abies jaliscana	0.059	8
28	Abies jaliscana	0.123	13
29	Abies jaliscana	0.112	10
30	Abies jaliscana	0.265	25
31	Abies jaliscana	1.125	40
32	Abies jaliscana	0.365	25
33	Abies jaliscana	0.115	8
34	Abies jaliscana	0.135	14
35	Abies jaliscana	0.47	28
36	Symplocos citrea	0.096	11
37	Symplocos citrea	0.038	5
38	Symplocos citrea	0.054	3.3
39	Styrax argenteus	0.067	8
40	Styrax argenteus	0.041	5
41	Styrax argenteus	0.072	8
42	Styrax argenteus	0.084	10
43	Styrax argenteus	0.028	4
44	Styrax argenteus	0.058	8
45	Styrax argenteus	0.072	7
46	Styrax argenteus	0.04	5
47	Styrax argenteus	0.03	3.5
48	Styrax argenteus	0.107	9
49	Styrax argenteus	0.04	4
50	Styrax argenteus	0.063	8
51	Styrax argenteus	0.103	6
52	Styrax argenteus	0.028	4.5
53	Styrax argenteus	0.08	10
54	Styrax argenteus	0.125	9
55	Styrax argenteus	0.065	6
56	Styrax argenteus	0.06	8
57	Styrax argenteus	0.12	11
58	Styrax argenteus	0.058	2
59	Styrax argenteus	0.11	9
60	Styrax argenteus	0.113	8
61	Styrax argenteus	0.05	6
62	Styrax argenteus	0.038	4
63	Styrax argenteus	0.058	6.5
64	Styrax argenteus	0.055	5.5
65	Styrax argenteus	0.031	4
66	Styrax argenteus	0.05	7
67	Styrax argenteus	0.075	4
68	Styrax argenteus	0.118	10
69	Styrax argenteus	0.049	4.5
70	Styrax argenteus	0.025	3.5
71	Styrax argenteus	0.035	4
72	Styrax argenteus	0.036	3.5
73	Styrax argenteus	0.035	4.5
74	Styrax argenteus	0.031	3.5
75	Styrax argenteus	0.032	3
76	Styrax argenteus	0.032	3
77	Styrax argenteus	0.026	3.5
78	Styrax argenteus	0.033	3.5
79	Styrax argenteus	0.112	8
80	Styrax argenteus	0.035	4
81	Styrax argenteus	0.088	10
82	Styrax argenteus	0.055	5
83	Styrax argenteus	0.05	5
84	Styrax argenteus	0.16	6.5
85	Styrax argenteus	0.055	6
86	Styrax argenteus	0.054	4.5
87	Styrax argenteus	0.03	3.5
88	Styrax argenteus	0.06	4
89	Meliosma dentata	0.061	5.5
90	Prunus serotina	0.042	5
91	Prunus serotina	0.031	4.5
92	Cornus disciflora	0.07	6
93	Cornus disciflora	0.09	7
94	Cornus disciflora	0.081	7
95	Cornus disciflora	0.03	3.5
96	Cornus disciflora	0.038	4.5
97	Cornus disciflora	0.046	6
98	Cornus disciflora	0.025	3
99	Cornus disciflora	0.05	5
100	Cornus disciflora	0.08	7
101	Cornus disciflora	0.168	13
102	Cornus disciflora	0.11	10
103	Cornus disciflora	0.055	4.8
104	Cornus disciflora	0.038	4
105	Cornus disciflora	0.05	6
106	Cornus disciflora	0.105	11
107	Cornus disciflora	0.17	13
108	Cornus disciflora	0.12	13
109	Cornus disciflora	0.06	5.5
110	Cornus disciflora	0.062	5.5
111	Cornus disciflora	0.055	5
112	Cornus disciflora	0.051	5
113	Cornus disciflora	0.04	4
114	Cornus disciflora	0.025	3
115	Cornus disciflora	0.04	6
116	Cornus disciflora	0.025	4
117	Cornus disciflora	0.15	6
118	Cornus disciflora	0.03	3
119	Cornus disciflora	0.11	10
120	Cornus disciflora	0.1	10
121	Cornus disciflora	0.06	4
122	Cornus disciflora	0.035	3.5
123	Cleyera integrifolia	0.036	5.5
124	Cleyera integrifolia	0.042	5
125	Cleyera integrifolia	0.035	5
126	Cleyera integrifolia	0.1	12
127	Cleyera integrifolia	0.053	7
128	Cleyera integrifolia	0.035	5
129	Cleyera integrifolia	0.172	16
130	Cleyera integrifolia	0.032	3.5
131	Cleyera integrifolia	0.029	3.8
132	Cleyera integrifolia	0.042	5
133	Clethra hartwegii	0.03	3.5
134	Clethra hartwegii	0.035	3.5
135	Clethra hartwegii	0.041	4
136	Clethra hartwegii	0.07	6
137	Clethra hartwegii	0.03	4
138	Clethra hartwegii	0.025	3
139	Clethra hartwegii	0.03	4.5
140	Clethra hartwegii	0.04	4
141	Clethra hartwegii	0.082	6
142	Clethra hartwegii	0.07	7
143	Clethra hartwegii	0.041	4.5
144	Clethra hartwegii	0.045	4.5
145	Clethra hartwegii	0.036	3.5
146	Clethra hartwegii	0.036	3.9
147	Clethra hartwegii	0.028	3
148	Clethra hartwegii	0.07	6
149	Clethra hartwegii	0.135	6
150	Clethra hartwegii	0.08	6
151	Quercus castanea	0.485	22
152	Quercus castanea	0.607	26
153	Quercus castanea	0.435	17
154	Myrsine juergensenii	0.04	4.5
155	Myrsine juergensenii	0.028	5
156	Myrsine juergensenii	0.032	4.5
157	Myrsine juergensenii	0.038	4
158	Myrsine juergensenii	0.04	4.5
159	Persea hintonii	0.03	4
160	Persea hintonii	0.028	3.5
161	Arbutus xalapensis	0.3	15
162	Arbutus xalapensis	0.56	11
163	Pinus oocarpa	0.43	20
164	Pinus oocarpa	0.615	24
165	Pinus oocarpa	0.57	25
166	Pinus pseudostrobus	0.475	34
167	Pinus pseudostrobus	0.503	30
168	Pinus pseudostrobus	0.553	25
169	Pinus pseudostrobus	0.51	25
170	Pinus leiophylla	0.705	30
171	Quercus obtusata	0.375	18
172	Quercus obtusata	0.34	17
173	Quercus obtusata	0.18	10
174	Quercus obtusata	0.06	4
175	Quercus obtusata	0.08	5
176	Quercus calophylla	0.037	3.3
177	Quercus calophylla	0.034	3
178	Ilex brandegeana	0.032	5
179	Ilex brandegeana	0.029	4.5
180	Ilex brandegeana	0.032	5

## Sheet: Site J2
Number	Species	Diameter (m)	Height (m)
1	Abies jaliscana	0.648	42
2	Abies jaliscana	0.383	22
3	Abies jaliscana	0.232	23
4	Abies jaliscana	0.536	36
5	Abies jaliscana	0.25	25
6	Abies jaliscana	0.625	42
7	Abies jaliscana	0.436	34
8	Abies jaliscana	0.19	18
9	Abies jaliscana	0.56	34
10	Abies jaliscana	0.543	22
11	Abies jaliscana	0.213	20
12	Abies jaliscana	0.07	9
13	Abies jaliscana	0.12	12
14	Abies jaliscana	0.026	3
15	Abies jaliscana	0.06	9
16	Abies jaliscana	0.59	34
17	Abies jaliscana	0.345	31
18	Abies jaliscana	0.515	35
19	Abies jaliscana	0.053	5
20	Abies jaliscana	0.033	4
21	Abies jaliscana	0.41	28
22	Abies jaliscana	0.06	6
23	Abies jaliscana	0.07	8
24	Abies jaliscana	0.055	8
25	Abies jaliscana	0.085	10
26	Abies jaliscana	0.035	4.5
27	Abies jaliscana	0.035	4.5
28	Abies jaliscana	0.032	4.5
29	Abies jaliscana	0.047	5
30	Abies jaliscana	0.055	8
31	Abies jaliscana	0.05	8
32	Abies jaliscana	0.047	5
33	Abies jaliscana	0.473	28
34	Abies jaliscana	0.27	20
35	Abies jaliscana	0.292	23
36	Abies jaliscana	0.283	25
37	Abies jaliscana	0.17	15
38	Abies jaliscana	0.29	21
39	Abies jaliscana	0.403	29
40	Abies jaliscana	0.072	9
41	Abies jaliscana	0.55	49
42	Abies jaliscana	0.396	30
43	Abies jaliscana	0.214	18
44	Abies jaliscana	0.21	18
45	Abies jaliscana	0.158	15
46	Abies jaliscana	0.377	34
47	Abies jaliscana	0.35	25
48	Abies jaliscana	0.165	9
49	Abies jaliscana	0.427	30
50	Abies jaliscana	0.24	20
51	Styrax argenteus	0.033	4.5
52	Styrax argenteus	0.043	2
53	Styrax argenteus	0.04	5
54	Styrax argenteus	0.028	4.5
55	Styrax argenteus	0.03	4
56	Styrax argenteus	0.027	4
57	Styrax argenteus	0.032	5
58	Styrax argenteus	0.042	7
59	Styrax argenteus	0.051	5
60	Styrax argenteus	0.035	6
61	Styrax argenteus	0.033	5
62	Styrax argenteus	0.03	4
63	Styrax argenteus	0.038	6
64	Styrax argenteus	0.028	4
65	Styrax argenteus	0.05	6
66	Styrax argenteus	0.082	6
67	Styrax argenteus	0.03	4.5
68	Styrax argenteus	0.045	5
69	Styrax argenteus	0.031	4.5
70	Styrax argenteus	0.033	4
71	Styrax argenteus	0.034	4.5
72	Styrax argenteus	0.047	6
73	Styrax argenteus	0.035	4.5
74	Styrax argenteus	0.05	5
75	Styrax argenteus	0.031	5
76	Styrax argenteus	0.038	5
77	Styrax argenteus	0.033	4.5
78	Styrax argenteus	0.036	5
79	Styrax argenteus	0.025	4
80	Styrax argenteus	0.03	6
81	Styrax argenteus	0.032	5
82	Styrax argenteus	0.032	5
83	Styrax argenteus	0.05	9
84	Styrax argenteus	0.07	9
85	Styrax argenteus	0.032	3.5
86	Styrax argenteus	0.038	4
87	Styrax argenteus	0.025	5
88	Styrax argenteus	0.07	6
89	Styrax argenteus	0.036	5
90	Styrax argenteus	0.029	4
91	Styrax argenteus	0.032	5
92	Styrax argenteus	0.048	5
93	Styrax argenteus	0.061	6
94	Styrax argenteus	0.042	6
95	Styrax argenteus	0.043	5
96	Styrax argenteus	0.031	5
97	Styrax argenteus	0.026	4.5
98	Styrax argenteus	0.038	9
99	Styrax argenteus	0.053	7.5
100	Styrax argenteus	0.031	6
101	Styrax argenteus	0.031	5
102	Styrax argenteus	0.052	8
103	Styrax argenteus	0.038	5
104	Styrax argenteus	0.045	5
105	Styrax argenteus	0.032	5
106	Styrax argenteus	0.025	4
107	Styrax argenteus	0.072	6.5
108	Styrax argenteus	0.03	4.5
109	Styrax argenteus	0.03	5
110	Styrax argenteus	0.031	5
111	Styrax argenteus	0.055	8
112	Styrax argenteus	0.03	4.5
113	Styrax argenteus	0.056	8
114	Styrax argenteus	0.025	2.8
115	Styrax argenteus	0.027	4
116	Styrax argenteus	0.028	4.5
117	Styrax argenteus	0.041	6
118	Styrax argenteus	0.032	5
119	Styrax argenteus	0.039	55
120	Styrax argenteus	0.025	4.5
121	Styrax argenteus	0.06	7
122	Styrax argenteus	0.08	10
123	Styrax argenteus	0.065	9
124	Styrax argenteus	0.05	7
125	Styrax argenteus	0.08	6
126	Styrax argenteus	0.03	4.5
127	Styrax argenteus	0.03	5
128	Styrax argenteus	0.09	8
129	Styrax argenteus	0.055	7
130	Styrax argenteus	0.058	8
131	Styrax argenteus	0.026	4
132	Styrax argenteus	0.068	6
133	Styrax argenteus	0.05	4.5
134	Styrax argenteus	0.031	5
135	Styrax argenteus	0.032	4.5
136	Styrax argenteus	0.042	4
137	Styrax argenteus	0.04	4
138	Styrax argenteus	0.03	4
139	Styrax argenteus	0.031	4.5
140	Styrax argenteus	0.06	5
141	Styrax argenteus	0.075	9
142	Styrax argenteus	0.045	4
143	Styrax argenteus	0.035	4.5
144	Styrax argenteus	0.035	5
145	Styrax argenteus	0.035	4
146	Styrax argenteus	0.08	8
147	Styrax argenteus	0.035	4
148	Styrax argenteus	0.027	4
149	Styrax argenteus	0.03	3.5
150	Styrax argenteus	0.03	4.5
151	Styrax argenteus	0.07	9
152	Styrax argenteus	0.07	5
153	Styrax argenteus	0.06	8
154	Styrax argenteus	0.025	3.5
155	Styrax argenteus	0.028	3
156	Styrax argenteus	0.031	3.5
157	Styrax argenteus	0.035	3.5
158	Styrax argenteus	0.052	6
159	Styrax argenteus	0.06	3.5
160	Styrax argenteus	0.11	13
161	Styrax argenteus	0.042	4.5
162	Styrax argenteus	0.052	7
163	Styrax argenteus	0.03	4.5
164	Styrax argenteus	0.035	4.5
165	Cleyera integrifolia	0.046	5
166	Cleyera integrifolia	0.038	4.5
167	Cleyera integrifolia	0.066	8
168	Cleyera integrifolia	0.034	6
169	Cleyera integrifolia	0.13	16
170	Cleyera integrifolia	0.045	4
171	Cleyera integrifolia	0.061	7
172	Cleyera integrifolia	0.075	8
173	Cleyera integrifolia	0.027	3.5
174	Symplocos citrea	0.091	8
175	Symplocos citrea	0.057	6
176	Symplocos citrea	0.052	7
177	Symplocos citrea	0.078	8
178	Symplocos citrea	0.06	5
179	Symplocos citrea	0.04	5
180	Symplocos citrea	0.025	4
181	Symplocos citrea	0.165	11
182	Symplocos citrea	0.06	6
183	Symplocos citrea	0.03	5
184	Symplocos citrea	0.095	10
185	Symplocos citrea	0.05	7
186	Symplocos citrea	0.095	11
187	Symplocos citrea	0.102	10
188	Symplocos citrea	0.042	5.6
189	Symplocos citrea	0.08	7.5
190	Symplocos citrea	0.15	17
191	Symplocos citrea	0.091	10
192	Arbutus xalapensis	0.08	4
193	Arbutus xalapensis	0.157	8
194	Myrsine juergensenii	0.045	4
195	Myrsine juergensenii	0.047	5
196	Myrsine juergensenii	0.032	4.5
197	Myrsine juergensenii	0.068	8
198	Myrsine juergensenii	0.045	4
199	Myrsine juergensenii	0.03	4
200	Myrsine juergensenii	0.03	4
201	Myrsine juergensenii	0.05	6
202	Myrsine juergensenii	0.031	4
203	Myrsine juergensenii	0.03	4
204	Myrsine juergensenii	0.07	8
205	Myrsine juergensenii	0.075	9
206	Myrsine juergensenii	0.042	5
207	Quercus castanea	0.55	21
208	Quercus castanea	0.48	21
209	Quercus castanea	0.422	24
210	Quercus castanea	0.226	17
211	Quercus castanea	0.42	23
212	Quercus castanea	0.19	16
213	Quercus castanea	0.22	18
214	Quercus scytophylla	0.205	5
215	Quercus obtusata	0.112	10
216	Quercus obtusata	0.323	22
217	Quercus obtusata	0.158	10
218	Quercus obtusata	0.165	11
219	Quercus obtusata	0.26	22
220	Quercus obtusata	0.465	25
221	Quercus obtusata	0.29	18
222	Quercus obtusata	0.25	18
223	Oreopanax xalapensis	0.047	5
224	Oreopanax xalapensis	0.03	4
225	Oreopanax xalapensis	0.03	4
226	Cornus disciflora	0.07	6
227	Cornus disciflora	0.08	8
228	Prunus serotina	0.13	12
229	Clethra hartwegii	0.061	7
230	Clethra hartwegii	0.03	4.5
231	Clethra hartwegii	0.055	5
232	Clethra hartwegii	0.07	6
233	Clethra hartwegii	0.09	7.5
234	Clethra hartwegii	0.065	7
235	Clethra hartwegii	0.285	18
236	Clethra hartwegii	0.048	6.5
237	Clethra hartwegii	0.156	12
238	Ageratina areolaris	0.029	3
239	Ageratina areolaris	0.045	3.5
240	Ternstroemia lineata	0.025	4
241	Pinus douglasiana	0.065	5
242	Pinus douglasiana	0.62	30
243	Meliosma dentata	0.057	4

[truncated: 28 more sheets: Site J3, Site J4, Site J5, Site J6, Site J7, Site J8, Site J9, Site C1, Site C2, Site C3, Site C4, Site G1, Site G2, Site G3, Site G4, Site G5, Site G6, Site G7, Site G8, Site G9 …]
